# Supplementary material for: Flow-Based Fmoc-SPPS Preparation and SAR Study of Cathelicidin-PY Reveals Selective Antimicrobial Activity
Source: Molecules. 2023 Feb 20;28(4):1993. doi: 10.3390/molecules28041993 (PMC9959817; doi:10.3390/molecules28041993)
Supplement: Supplementary file 1 [file molecules-28-01993-s001.zip]

Archive with 2 entries (1 files):
- molecules-2220396-supplementary/
- molecules-2220396-supplementary/molecules-2220396-supplementary.pdf
